# Supplementary material for: Simulated Microgravity Effects on Human Adenocarcinoma Alveolar Epithelial Cells: Characterization of Morphological, Functional, and Epigenetic Parameters
Source: Int J Mol Sci. 2021 Jun 28;22(13):6951. doi: 10.3390/ijms22136951 (PMC8269359; doi:10.3390/ijms22136951)
Supplement: Supplementary file 1 [file ijms-22-06951-s001.zip]

Archive with 1 entries (1 files):
- ijms-1255965-supplementary.pdf
